# Supplementary material for: Protective Effect of Aromatic Plant Essential Oil Administration on Brain Tissue of PTZ-Treated and Non-Treated Mice
Source: Int J Mol Sci. 2025 Oct 2;26(19):9618. doi: 10.3390/ijms26199618 (PMC12524642; doi:10.3390/ijms26199618)
Supplement: Supplementary file 1 [file ijms-26-09618-s001.zip]

Archive with 7 entries (7 files):
- a_Control.tif
- b_PTZ group.tif
- c_Mentha piperita.tif
- d_Mentha Spicata wild.tif
- e_Origanum dictamnus.tif
- f_Mentha pulegium.tif
- g_Lavandula angustifolia.tif
